# Supplementary material for: Influence of environmental settings, including vegetation, on speciation of the redox-sensitive elements in the sediments of monomictic Lake Kinneret
Source: Limnology (Tokyo). 2024 Jul 22;26(1):1–18. doi: 10.1007/s10201-024-00756-7 (PMC11743360; doi:10.1007/s10201-024-00756-7)
Supplement: Supplementary file 1 — Supplementary file1 (XLSX 44 kb) [file 10201_2024_756_MOESM1_ESM.xlsx]

## Sheet: Article information
Article title	Influence of environmental settings, including vegetation, on speciation of the redox-sensitive elements in the sediments of monomictic Lake Kinneret
Journal name	Limnology
Author names	Alexey Kamyshny, Jr., Rotem Klein, Werner Eckert, Khoren Avetisyan
Affiliation of the corresponding author	Department of Geological and Environmental Sciences, Faculty of Natural Sciences, Ben-Gurion University of the Negev, P.O. Box 653, 84105 Beer Sheva, Israel
E-mail address of the corresponding author	kamyshny@bgu.ac.il

## Sheet: Site 1
Water depth, m	37
Coordinates	32.8151 N, 35.6061 E
SOLID PHASE
Sample	Depth, cm	Porosity	Roots content, weight fraction	TOC, w%, dry sed	ZVS, mmol/kg wet sed	AVS, mmol/kg wet sed	CRS, mmol/kg wet sed	Mn-total, mmol/kg wet sed	Fe-total, mmol/kg wet sed	Fe-HR, mmol/kg wet sed	Fe-SB, mmol/kg wet sed	Fe-ac , mmol/kg wet sed	Fe-hydr, mmol/kg wet sed	Fe-dith, mmol/kg wet sed	Fe-ox, mmol/kg wet sed
1	1	0.820028	0		0.205952	1.00869	120.298	0.846415	77.8808	69.4591	61.1577	0.198432	3.20337	3.03771	1.86188
2	3	0.907168	0	0.64	0.121403	0.13627	112.209	2.72739	99.2459	61.3241	56.2406	0.170162	1.69232	1.8597	1.3613
3	5	0.839675	0		0.10294	1.64467	191.674	0.73872	114.901	102.872	97.4816	0.0698976	1.76527	1.81163	1.74387
4	7	0.848632	0		0.147492	0.251217	189.027	1.38741	155.594	100.674	94.7649	0.178855	2.04327	2.1294	1.55765
5	9	0.84441	0		0.125326	0.108921	124.575	1.63961	138.956	69.0784	62.3962	0.151625	2.42779	2.40103	1.70177
6	11	0.677483	0		0.0676202	0.19391	315.021	3.36339	233.839	166.548	157.704	0.172473	3.8201	2.30087	2.55041
7	13	0.662176	0		0.022989	0.096339	156.803	4.89168	80.2982	91.7687	78.4977	0.186763	5.57415	3.86096	3.64906
8	15	0.81508	0		0.00809659	0.102427	12.6451	2.81722	300.194	34.8479	6.42496	0.145722	8.51302	13.8849	5.87924
9	17	0.668925	0		0.064486	0.0726778	9.90279	10.2533	295.832	29.6348	5.02407	0.149348	9.81841	8.42762	6.21532
10	19	0.681908	0		0.115384	0.0341694	4.68813	5.31614	272.301	34.1061	2.37824	0.447567	12.5209	11.4006	7.35877
11	21	0.692689	0	0.31	0.126282	0.11427	21.0467	6.59787	303.684	48.5715	10.6376	0.242478	14.5594	13.9729	9.1591
12	23	0.618618	0		0.158442	0.0609691	65.012	8.07848	299.036	81.7302	32.567	0.205579	19.9644	17.4283	11.5649
PORE WATER
Sample	Depth, cm	pH	[sulfate], mM	[hydrogen sulfide], μM	[ZVS], μM	[thiosulfate], μM	[sulfite], μM	[Fe++], μM	[Fe-total], μM	[Mn-total], μM
1	3	7.67	0.314877	70.7486	8.38193	9.09264	1.62945	2.46279	2.52864	3.45368
2	7	7.42	0.0850082	28.7205	7.35105	6.24416	0.673725	2.01062	1.70332	5.74533
3	11	7.34	0.0891319	4.98932	3.41279	2.77765	0.134108	1.91843	0.79459	9.72216
4	15	7.33	0.0761998	0.290012	0.545537	0.0175104	0.0292971	3.74467	3.90271	14.4606
5	19	7.33	0.0336183	0.181565	0.111686	0.0081472	0.0219494	33.7415	30.7651	17.7267
6	23	7.81	0.091429	0.140679	0	0	0.0124371	24.4786	25.3391	18.1966
7	27	7.65	0.143766	0.0986024	0.263674	0.0112814	0.0141898	41.2923	43.7771	17.8749
8	31		0.251105	0.0858206	0	0	0.0093288	43.1866	59.7457	29.0218
9	35	7.44	0.0726143	0.0889168	0	0.00859104	0.0203016	80.1043	108.749	20.8077

## Sheet: Site 2
Water depth	13.5 m
Coordinates	32.8543N 35.5527E
SOLID PHASE
Sample	Depth, cm	Porosity	Roots content, weight fraction	TOC	ZVS, mmol/kg wet sed	AVS, mmol/kg wet sed	CRS, mmol/kg wet sed	Mn-total, mmol/kg wet sed	Fe-total, mmol/kg wet sed	Fe-HR, mmol/kg wet sed	Fe-SB, mmol/kg wet sed	Fe-ac , mmol/kg wet sed	Fe-hydr, mmol/kg wet sed	Fe-dith, mmol/kg wet sed	Fe-ox, mmol/kg wet sed
1	1	0.758141	0	0.87	0.416907	0.135386	62.8089	0.794726	311.516	51.3355	31.5398	1.81176	5.64146	9.56094	2.78145
2	3	0.68953	0		0.519758	0.0595764	67.1958	1.67172	291.478	58.1467	33.7333	1.0832	6.33427	13.821	3.25071
3	5	0.692968	0		0.52117	0	74.8466	2.38953	222.162	56.3442	37.5587	1.05089	5.20936	9.26583	3.39225
4	7	0.742157	0		0.221068	0.0177662	86.6184	5.03088	343.867	63.9317	43.4446	0.88957	7.10738	9.15741	3.45038
5	9	0.669924	0		0.213091	0.0146924	48.5082	4.00104	778.322	74.372	24.3895	3.8498	13.2152	20.6697	12.3684
6	11	0.715116	0		0.124944	0.0854227	35.4649	2.93903	391.64	89.7695	17.8678	8.16909	25.3042	20.1037	18.3745
7	13	0.665947	0		0.891974	0.0223083	6.35072	5.11506	538.328	98.2232	3.31075	6.22409	26.1502	22.9777	39.6735
8	15	0.520563	0		0.330988	0.0421399	63.5949	2.99405	287.418	95.126	31.9328	3.90389	19.4292	23.6952	16.2581
9	17	0.635321	0		0	0.035581	47.0982	6.32131	231.121	121.31	23.6845	13.7196	26.324	20.4416	37.2401
10	19	0.639315	0		0.148533	0.40777	36.0771	2.53661	849.463	83.0004	18.1739	4.67142	19.9477	20.0023	19.9326
11	21	0.594747	0		0.307604	0.228918	26.0246	5.65198	537.603	131.236	13.1477	7.01772	29.498	23.1656	58.3137
12	23	0.759157	0		0.25725	0.16501	12.361	6.03476	352.252	80.4585	6.31586	11.6817	26.7858	25.4514	10.1942
13	25	0.627008	0		0.408964	0.032015	8.17695	4.40895	291.862	110.901	4.22386	8.18546	24.753	15.2944	58.5477
14	27	0.723878	0	7.96	0.778053	0.035483	3.01835	15.5328	594.022	102.639	1.64456	17.8672	30.5204	19.6524	33.054
15	29	0.620501	0		0.295334	0.0233852	1.11969	6.2876	578.21	97.7148	0.695234	19.4944	10.1171	18.0531	49.4669
16	31	0.933247	0		0.449335	0.0469455	13.2451	16.5351	959.783	94.4144	6.75796	11.2737	19.4322	21.6546	35.3844
PORE WATER
Sample	Depth, cm	pH	[sulfate], mM	[hydrogen sulfide], μM	[ZVS], μM	[thiosulfate], μM	[sulfite], μM	[Fe++], μM	[Fe-total], μM	[Mn-total], μM
1	3	7.95	0.230171	0.839946	0	0.432896	0.109054	3.06861	4.97387	4.44053
2	7	7.78	0.0213842	0.31756	0	2.37454	0.0804051	1.69893	1.69015	11.4081
3	11	7.99	0.0176136	0.259526	0	4.32835	0.0993923	23.5699	22.7753	12.4852
4	15	7.94	0.0212338	0.169895	0.273449	3.36467	0.0901422	48.5754	48.6851	11.1433
5	19	7.84	0.0825561	0.183391	0	4.01402	0.0860975	54.1067	54.9408	10.175
6	23	7.68	0.031922	0.1614	0.248359	3.6477	0.0820904	85.6665	90.2979	13.3219
7	27	7.6	0.0658392	0.196411	1.14316	4.94942	0.100965	105.272	110.079	10.0227

## Sheet: Site 3
Water depth
Coordinates	32.8462N 35.5270N
SOLID PHASE
Sample	Depth, cm	Porosity	Roots content, weight fraction	TOC	ZVS, mmol/kg wet sed	AVS, mmol/kg wet sed	CRS, mmol/kg wet sed	Mn-total, mmol/kg wet sed	Fe-total, mmol/kg wet sed	Fe-HR, mmol/kg wet sed	Fe-SB, mmol/kg wet sed	Fe-ac , mmol/kg wet sed	Fe-hydr, mmol/kg wet sed	Fe-dith, mmol/kg wet sed	Fe-ox, mmol/kg wet sed
1	1	0.41468	0	2.58	1.07372	1.59624	0.878678	1.79928	311.516	81.6852	2.03558	19.1342	26.0035	27.045	7.46701
2	3	0.450782	0		0.494686	1.66041	0.737378	8.26491	291.478	71.677	2.0291	15.9052	31.6055	16.1101	6.02715
3	5	0.431407	0		0.453076	0.280273	0.714493	14.995	222.162	71.1961	0.63752	21.8297	20.7926	18.9091	9.02725
4	7	0.414794	0		0.0673015	0.280451	0.870196	6.09832	343.867	95.3616	0.715549	23.6328	41.1337	13.3801	16.4994
5	9	0.371177	0		0.488713	0.274534	0.115967	1.27802	778.322	85.259	0.332517	17.7167	25.9689	22.3653	18.8755
6	11	0.379391	0	0.49	0.41152	0.328997	0.342526	0.810677	391.64	100.237	0.50026	21.317	31.8694	27.2301	19.3198
7	13	0.3402	0		0.533679	0.163451	0.470723	2.92859	538.328	94.56	0.398813	20.4224	33.8141	24.6551	15.2696
8	15	0.488	0		0.518894	0.261429	0.626994	3.81516	287.418	90.4558	0.574926	19.6885	25.3025	29.522	15.3679
9	17	0.36981	0		0.247748	0.10735	0.440077	2.96174	231.121	71.7955	0.327389	21.8657	16.3589	18.1383	15.1052
10	19	0.549331	0		0.555421	0.407726	0.704685	2.45403	849.463	103.469	0.760069	34.6661	17.5115	34.9606	15.5712
11	21	0.454806	0		0.409851	0.195057	0.473393	2.55102	537.603	116.56	0.431754	25.6843	20.6505	50.9503	18.8431
12	23	0.403864	0		0.32407	0.0983622	0.814005	3.53072	352.252	149.529	0.505365	23.565	18.8192	87.1088	19.5309
13	25	0.415301	0		0.217837	0.0201069	0.284103	6.28194	291.862	100.171	0.162159	15.3377	35.145	37.5769	11.9494
14	27	0.527382	0		0.0488798	0.0104302	0.0437449	4.67158	594.022	164.562	0.0323026	12.6573	37.7297	86.3692	27.7738
15	29	0.400333	0	5.57	0.0458492	0.0047068	0.107663	7.7592	578.21	249.804	0.0585385	12.6316	59.1214	72.508	105.484
16	31	0.406329	0		0.18456	0.00741891	0.144035	5.19273	959.783	269.984	0.0794366	14.9496	61.6239	154.275	39.0558
17	33	0.44459	0		0.177647	0.04369	0.220885	4.91883				13.8922	74.5068	96.1455	16.3254
PORE WATER
Sample	Depth, cm	pH	[sulfate], mM	[hydrogen sulfide], μM	[ZVS], μM	[thiosulfate], μM	[sulfite], μM	[Fe++], μM	[Fe-total], μM	[Mn-total], μM
1	3	7.3	0.730021	4.29368	0	0.291232	0.119091	144.339	159.236	0
2	7	7.21	1.99049	1.45091	0.232083	0.146039	0.0562424	228.091	257.999	0
3	11	7.07	8.48012	2.03292	0	0.251712	0.143059	705.802	751.417	1.58332
4	15	7.22	7.0694	0.676662	1.12702	0.175104	0.0808257	465.384	509.266	2.60415
5	19	7.03	11.9177	0.620595	0	0.140752	0.110169	994.519	1068.47	3.39581
6	23	6.92	11.6212	0.426597	5.09578	0.14592	0.0750543	889.401	1222.69	5.05552
7	27	6.91	24.4049	0.598774	0.542574	0.106096	0.079233	891.214	970.774	6.96755
8	31	7.38	14.6122	0.485396		0.190304	0.0972985	370.2	393.409	6.7731

## Sheet: Site 4
Water depth	<10 cm
Coordinates	32.8453N 35.5273N
SOLID PHASE
Sample	Depth, cm	Porosity	Roots content, weight fraction	TOC	ZVS, mmol/kg wet sed	AVS, mmol/kg wet sed	CRS, mmol/kg wet sed	Mn-total, mmol/kg wet sed	Fe-total, mmol/kg wet sed	Fe-HR, mmol/kg wet sed	Fe-SB, mmol/kg wet sed	Fe-ac , mmol/kg wet sed	Fe-hydr, mmol/kg wet sed	Fe-dith, mmol/kg wet sed	Fe-ox, mmol/kg wet sed
1	1	0.381069	0.0562482	0.11	0.181262	0.0110059	0.37584	17.8454	222.182	32.8495	0.198926	14.1509	10.6863	7.11385	0.699541
2	3	0.471016	0.0427962		0.188236	0.0351608	1.93465	10.5591	368.023	21.2861	1.00249	4.61214	9.27047	5.857	0.543999
3	5	0.409991	0.0157532		0.173825	0.179716	2.77173	15.6676	429.562	23.3793	1.56558	5.67431	8.23155	7.35383	0.554004
4	7	0.367704	0.00386083		0.482666	0.440938	3.92909	11.0243	544.424	25.0683	2.40548	7.42188	7.11886	7.53782	0.584247
5	9	0.321717	0.00439932		0.280671	0.215417	3.09617	12.7664	585.803	25.4601	1.7635	8.36594	7.9492	6.81153	0.569882
6	11	0.375828	0.00257173		0.64746	0.281708	0.696751	7.86101	598.676	23.1315	0.630083	7.40008	6.97906	7.56548	0.556821
7	13	0.48544	0.00185398	0.76	0.21469	0.226853	1.81303	8.36738	525.883	18.402	1.13337	5.24688	5.61294	5.91273	0.496118
PORE WATER
Sample	Depth, cm	pH	[sulfate], mM	[hydrogen sulfide], μM	[ZVS], μM	[thiosulfate], μM	[sulfite], μM	[Fe++], μM	[Fe-total], μM	[Mn-total], μM
1	3	7.65	0.526735	0.368131	7.21196	1.05062	0.0207847	1.0536	6.09332	8.97911
2	7	7.31	0.511968	0.380357	2.30783	0.147957	0.0319448	62.338	74.8495	1.45832
3	11	7.12	0.984439	0.392584	0	0.653904	0.0350906	3.34518	11.6774	1.08333
4	15	7.04	12.0103	0.527785	0	0.197083	0.217847	10.6414	152.97	2.07406

## Sheet: Site 5
Water depth	5m onshore
Coordinates	32.8469 N, 35.5258 E
SOLID PHASE
Sample	Depth, cm	Porosity	Roots content, weight fraction	TOC	ZVS, mmol/kg wet sed	AVS, mmol/kg wet sed	CRS, mmol/kg wet sed	Mn-total, mmol/kg wet sed	Fe-total, mmol/kg wet sed	Fe-HR, mmol/kg wet sed	Fe-SB, mmol/kg wet sed	Fe-ac , mmol/kg wet sed	Fe-hydr, mmol/kg wet sed	Fe-dith, mmol/kg wet sed	Fe-ox, mmol/kg wet sed
1	1	0.459552	0	0.32	0.131914	3.26837	4.37761	4.18076	469.698	68.1983	5.45717	23.1037	19.7	12.326	7.61149
2	3	0.440346	7.2082e-05		0.6211	0.474514	3.05647	2.43349	492.554	60.7772	2.00275	18.6428	14.7376	12.955	12.439
3	5	0.459763	0.00011291		0.344422	0.30607	4.25225	1.51489	270.893	61.8367	2.43219	15.3539	20.2666	14.7578	9.02629
4	7	0.382299	0.000357252		0.534925	0.371144	2.18392	1.51362	537.122	54.9879	1.46311	19.52	13.8051	14.1339	6.06576
5	9	0.437952	0.00045504		0.353565	0.149176	5.19035	2.79949	355.96	58.4042	2.74435	21.7029	17.4384	9.81384	6.70473
6	11	0.37457	0.00237951		0.0665647	0.0145408	1.42848	3.43515	765.633	70.3464	0.728779	19.6391	25.1228	18.0985	6.75737
7	13	0.417199	0.000254026	0.35	0.258825	0.0100698	0.810664	3.43124	805.015	118.813	0.415402	8.34892	27.8514	60.3187	21.8786
8	15	0.436191	0.000122415		0.0919802	0.0151175	0.446547	3.17695	412.462	107.444	0.238391	8.48703	30.067	49.027	19.6244
9	17	0.515515	0.000175554		0.0539373	0.0117393	1.18173	14.8319	803.405	145.316	0.602604	7.30664	39.49	75.5387	22.3776
10	19	0.461007	1.70038e-05	0.82	0	0.0245481	0.858268	16.5952	292.557	109.368	0.453682	6.46589	46.3131	40.814	15.3217
11	21	0.372097	0.00023662		0	0.00751963	0.186795	7.93768	305.622	83.2067	0.100917	5.02748	31.6965	34.6392	11.7426
12	23	0.265401	0.000107192		0.0399464	0.00328754	0.167971	2.33722	617.319	59.4233	0.0872733	4.18885	21.3047	24.8663	8.9761
13	25	0.301534	0.0015997		0	0.00871088	0.0598641	3.0975	499.177	158.285	0.0386429	5.04257	33.8358	90.3614	29.0061
14	27	0.384861	0.000756418		0	0	0.754601	10.9615	431.797	84.561	0.377301	5.81503	37.7998	31.9806	8.58823
15	29	0.369896	0.00161895	0.42	0	0.0158496	0.693511	10.3472	668.015	90.4696	0.362605	8.20929	29.644	43.4081	8.84558
16	31	0.379026	0.00019041		0.0076206	0.0111682	0.0988739	15.3533	334.122	74.7268	0.0606052	3.819	26.3636	38.3746	6.10892
17	33	0.368836			0	0.0196701	0.83362	5.50055	421.289	54.2335	0.43648	7.20387	18.4266	18.5173	9.64935
18	35	0.369088		0.32	0.0283576	0	1.38039	5.85226	409.204	55.5945	0.690196	6.79335	25.8309	17.1228	5.15737
PORE WATER
Sample	Depth, cm	pH	[sulfate], mM	[hydrogen sulfide], μM	[ZVS], μM	[thiosulfate], μM	[sulfite], μM	[Fe++], μM	[Fe-total], μM	[Mn-total], μM
1	3	7.78	5.2856	0.429421	0	0.21812	0.0469623	14.8645	34.5177	27.5739
2	7	7.7	2.08272	0.214353	0	0.32224	0.0589463	37.6223	46.8992	17.1804
3	11	7.17	8.92857	0.180215	0	0.130829	0.0488722	212.467	235.066	54.0691
4	15	7.33	9.74966	0.16791	1.24093	0.055328	0.0225074	78.9234	90.0995	75.018
5	19	7.31	10.2553	0.188551	0.0948816	0.086032	0.0376747	106.8	117.456	56.3145
6	23	7.09	10.1123	0.139329	0.123993	0.069008	0.0249792	167.47	178.663	56.8121
7	27	7.52	8.18181	0.789931	1.05304	0.125339	0.0641893	6.00552	63.1295	45.2613
8	31	6.9	6.36115	0.586454	0	0.0638096	0.00468125	75.3675	82.9043	12.2893

## Sheet: Site 6
Water depth	<10 cm			Water depth	<10 cm
Coordinates	32°50`49.164``N 35°31`32.9304``E			Coordinates	32.8467 N, 35.5258 E
SOLID PHASE
Sample	Depth, cm bsf	Porosity	Roots content, weight fraction	TOC	ZVS, mmol/kg wet sed	AVS, mmol/kg wet sed	CRS, mmol/kg wet sed	Mn-total, mmol/kg wet sed	Fe-total, mmol/kg wet sed	Fe-HR, mmol/kg wet sed	Fe-SB, mmol/kg wet sed	Fe-ac , mmol/kg wet sed	Fe-hydr, mmol/kg wet sed	Fe-dith, mmol/kg wet sed	Fe-ox, mmol/kg wet sed
1	1	0.49288	0.167119	0.21	0.810708	0.192703	0.842688	0.954674	136.564	71.9549	0.614047	0.516234	29.0432	26.4687	15.3127
2	3	0.510738	0.0266011		0.203262	0.0285598	0.595056	1.28322	222.809	70.9832	0.326088	0.497478	29.3221	25.2965	15.541
3	5	0.506571	0.0137662		0.180574	0.0695905	1.14677	0.470488	229.486	73.8574	0.642977	0.400762	29.0387	29.3255	14.4495
4	7	0.451651	0.0169394		0.249077	0.587644	1.85431	4.39595	212.502	82.4716	1.5148	0.468753	36.6231	29.5357	14.3293
5	9	0.409393	0.010198		0.704934	0.944356	1.1789	12.7911	216.501	101.484	1.53381	0.256737	48.7663	39.192	11.7356
6	11	0.375034	0.00471985		0.14489	0.0951285	1.52258	9.85388	172.44	60.0325	0.856416	0.478024	28.7773	20.7881	9.13262
7	13	0.35064	0.00369523		0.0308785	0.00896444	1.01623	0.951977	128.72	41.8072	0.517082	0.383478	20.4637	15.9668	4.47621
8	15	0.433839	0.00455688		0.0531629	0.0293209	0.981886	1.53303	315.04	88.0535	0.520264	0.582347	24.1697	38.9992	23.782
9	17	0.365344	0.00268807	0.71	0.0938345	0.0234778	4.42895	3.99394	166.363	45.3451	2.23795	0.37563	16.8962	17.9643	7.87103
10	19	0.395805	0.00260625		0	0.0296641	1.83773	1.56559	152.743	31.81	0.948528	0.576377	10.8414	14.4889	4.95482
11	21	0.386049	0.00430728		0	0.221524	0.411941	1.92512	157.712	40.7397	0.427494	0.328156	12.9075	21.5562	5.52032
12	23	0.379184	0.0020347		0	0.00742178	0.273781	3.49986	205.05	46.2014	0.144312	0.274822	13.963	22.8804	8.93888
13	25	0.377992		4.32	0	0	0.194565	1.86459	138.343	50.8039	0.0972824	0.233422	13.5413	28.1977	8.73429
PORE WATER
Sample	Depth, cm	pH	[sulfate], mM	[hydrogen sulfide], μM	[ZVS], μM	[thiosulfate], μM	[sulfite], μM	[Fe++], μM	[Fe-total], μM	[Mn-total], μM
1	3	7.23	0.121708	0.120992	0	0.120992	0.0710801	100.224	113.481	14.5555
2	7	7.35	0.0427381		0			114.561	131.354	7.74301
3	19	7.36	0.104074	0.0822928	0	0.0822928	0.0625415	43.9571	66.5581	10.5671
4	23	7.24	1.79958	0.0277248	1.74609	0.0277248	0.0797685	116.814	132.6	9.61799
5	27	7.14	3.44971	0.0777024	0	0.0777024	0.0882697	146.349	151.085	16.7661

## Sheet: Site 7
Water depth	40 m onshore
Coordinates	32.8478°N 35.5254°E
SOLID PHASE
Sample	Depth, cm bsf	Porosity	Roots content, weight fraction	TOC	ZVS, mmol/kg wet sed	AVS, mmol/kg wet sed	CRS, mmol/kg wet sed	Mn-total, mmol/kg wet sed	Fe-total, mmol/kg wet sed	Fe-HR, mmol/kg wet sed	Fe-SB, mmol/kg wet sed	Fe-ac , mmol/kg wet sed	Fe-hydr, mmol/kg wet sed	Fe-dith, mmol/kg wet sed	Fe-ox, mmol/kg wet sed
1	1	0.479144	0.067133	1.28	0.265055	0.388115	1.95217	10.2234	198.637	106.176	1.3642	1.54195	39.1186	39.305	24.8461
2	3	0.461111	0.0576201		0.378105	0.437906	1.22383	5.07238	201.351	86.6196	1.04982	3.05734	27.8301	31.8911	22.7912
3	5	0.455585	0.0162281		0.780626	1.45192	1.51497	1.85061	182.366	69.233	2.2094	1.5942	26.4367	23.8779	15.1147
4	7	0.433323	0.0181296		0.559197	0.314013	0.955817	9.66649	250.126	78.4428	0.791921	3.57145	27.4558	26.2844	20.3393
5	9	0.421944	0.0415052		0.335574	0.295297	0.477925	0.876415	203.554	77.246	0.53426	2.55659	29.61	27.6747	16.8704
6	11	0.415062	0.00613183		0.472337	0.432311	1.18829	1.83556	227.056	85.9674	1.02645	2.15594	38.1108	27.8996	16.7746
7	13	0.432475	0.00547411		0.0863842	0.0884905	0.973552	2.72816	251.065	124.54	0.575266	0.843621	48.0508	58.1505	16.92
8	15	0.446413	0.0038416		0.0981638	0.11769	0.874662	0.768781	198.9	85.6607	0.555021	2.37161	35.5741	30.3423	16.8177
9	17	0.519946	0.00382367		0.0805948	0.0464092	0.667335	19.1458	220.324	85.4685	0.380076	2.67683	37.1766	29.0558	16.1792
10	19	0.428659	0.00500398	0.18	0.276341	0.0244154	1.39906	2.36059	213.32	83.9535	0.723946	2.70491	35.9664	27.6153	16.9429
11	21	0.363355			0.234937	0.266023	1.17559	1.86419	242.963	100.202	0.853819	2.68227	44.7514	34.1335	17.7809
12	23	0.364348			0.129745	0.0632259	2.20456	1.74545	333.032	107.389	1.16551	0.623868	50.1602	20.6715	34.7676
13	25	0.396888		0.21	0.340025	0.252955	1.73674	2.72769	314.952	126.796	1.12132	3.49403	47.0525	40.0631	35.0647
PORE WATER
Sample	Depth, cm	pH	[sulfate], mM	[hydrogen sulfide], μM	[ZVS], μM	[thiosulfate], μM	[sulfite], μM	[Fe++], μM	[Fe-total], μM	[Mn-total], μM
1	3	7.07	1.96506	0.068196	0.592629	0.54568	0.0506324	0	135.84	40.3354
2	11	7.14	0.584373	0.0668543	0.423852	0.261227	0.0662491	163.308	329.724	19.4327
3	15	6.96	0.943133	0.0750156	0.451301	0.05168	0.0547894	214.276	385.885	19.9189
4	23	6.94	3.67658	0.0763097	0.899918	0.10412	0.0597327	332.981	490.143	40.7058
